# Supplementary material for: A Chromosome-Scale Assembly of the Asian Honeybee Apis cerana Genome
Source: Front Genet. 2020 Mar 27;11:279. doi: 10.3389/fgene.2020.00279 (PMC7119468; doi:10.3389/fgene.2020.00279)
Supplement: TABLE S1 — The list of the 200 contigs and the final 126 scaffolds assembled from contigs. [file Table_1.XLSX]

## Sheet: Contigs
name	length
000000F_arrow	11106448
000001F_arrow	9820915
000002F_arrow	9336692
000003F_arrow	9174731
000004F_arrow	8917804
000005F_arrow	8453879
000006F_arrow	7721045
000007F_arrow	6000679
000008F_arrow	5871110
000009F_arrow	5720112
000010F_arrow	5175458
000011F_arrow	5007598
000012F_arrow	4889894
000013F_arrow	4759672
000014F_arrow	4635671
000015F_arrow	4485954
000016F_arrow	3898192
000017F_arrow	3715223
000018F_arrow	3290587
000019F_arrow	3199669
000020F_arrow	2911518
000021F_arrow	2810247
000022F_arrow	2747448
000023F_arrow	2697274
000024F_arrow	2672932
000025F_arrow	2566607
000026F_arrow	2533745
000027F_arrow	2510587
000028F_arrow	2474555
000029F_arrow	2461912
000030F_arrow	2284247
000031F_arrow	2253122
000032F_arrow	2231256
000033F_arrow	2072206
000034F_arrow	2007207
000036F_arrow	1782454
000035F_arrow	1767569
000038F_arrow	1745852
000039F_arrow	1722037
000037F_arrow	1718452
000040F_arrow	1688873
000041F_arrow	1659657
000042F_arrow	1644262
000043F_arrow	1627831
000044F_arrow	1581079
000045F_arrow	1531381
000046F_arrow	1490379
000047F_arrow	1435625
000048F_arrow	1368001
000049F_arrow	1349355
000050F_arrow	1345602
000051F_arrow	1190235
000052F_arrow	1109648
000053F_arrow	1067775
000054F_arrow	1041552
000055F_arrow	1030713
000056F_arrow	987136
000057F_arrow	940984
000058F_arrow	860002
000059F_arrow	819736
000060F_arrow	795534
000061F_arrow	777003
000062F_arrow	732018
000063F_arrow	628481
000064F_arrow	606987
000066F_arrow	585222
000065F_arrow	578617
000067F_arrow	569441
000068F_arrow	558497
000069F_arrow	494515
000070F_arrow	464680
000071F_arrow	452631
000073F_arrow	435263
000072F_arrow	432670
000074F_arrow	430837
000075F_arrow	413325
000076F_arrow	410274
000077F_arrow	402349
000078F_arrow	389808
000079F_arrow	384013
000080F_arrow	371989
000081F_arrow	357685
000082F_arrow	352540
000083F_arrow	328423
000084F_arrow	320643
000086F_arrow	313573
000085F_arrow	304437
000088F_arrow	303790
000087F_arrow	303101
000089F_arrow	261222
000090F_arrow	250754
000093F_arrow	240750
000092F_arrow	239871
000091F_arrow	236288
000094F_arrow	235497
000095F_arrow	201453
000096F_arrow	194391
000097F_arrow	181056
000098F_arrow	172842
000100F_arrow	158189
000099F_arrow	156876
000101F_arrow	151401
000102F_arrow	124860
000103F_arrow	120286
000104F_arrow	115635
000105F_arrow	97344
000106F_arrow	90428
000108F_arrow	79532
000107F_arrow	68358
000109F_arrow	63242
000110F_arrow	53042
000111F_arrow	50918
000112F_arrow	45885
000113F_arrow	44458
000116F_arrow	39440
000114F_arrow	38813
000115F_arrow	38338
000118F_arrow	37970
000121F_arrow	34646
000120F_arrow	34093
000125F_arrow	33405
000122F_arrow	30022
000124F_arrow	27862
000119F_arrow	27323
000131F_arrow	27061
197_arrow	26995
000139F_arrow	26696
000117F_arrow	26079
000135F_arrow	26042
000137F_arrow	25915
000130F_arrow	25620
000136F_arrow	25463
000133F_arrow	25415
000132F_arrow	25395
000127F_arrow	25373
000129F_arrow	25288
000138F_arrow	24179
000123F_arrow	23946
000144F_arrow	23037
000143F_arrow	22916
000146F_arrow	22853
000145F_arrow	22407
000134F_arrow	22361
000141F_arrow	22169
000126F_arrow	21489
000128F_arrow	21355
000147F_arrow	21226
000165F_arrow	20720
000156F_arrow	20701
000154F_arrow	20399
000158F_arrow	20147
000150F_arrow	19769
000183F_arrow	18889
000142F_arrow	18020
000153F_arrow	17643
000148F_arrow	17606
000162F_arrow	17533
000163F_arrow	17416
000173F_arrow	16273
000169F_arrow	16241
000159F_arrow	16208
000164F_arrow	15905
000166F_arrow	15848
000140F_arrow	15826
000155F_arrow	15758
000175F_arrow	15732
199_arrow	15732
000149F_arrow	14923
000174F_arrow	14859
000151F_arrow	14704
000170F_arrow	14191
000186F_arrow	13431
000171F_arrow	13367
000176F_arrow	13095
000160F_arrow	12993
000168F_arrow	12932
000167F_arrow	12868
000152F_arrow	12747
200_arrow	12693
000157F_arrow	12365
000193F_arrow	11976
000192F_arrow	11708
000181F_arrow	11490
000179F_arrow	11195
000172F_arrow	11147
000189F_arrow	10894
000178F_arrow	10712
000184F_arrow	10696
000185F_arrow	10656
000195F_arrow	10204
000182F_arrow	9947
000161F_arrow	9372
000196F_arrow	8049
000194F_arrow	7757
000177F_arrow	7153
000187F_arrow	5555
000191F_arrow	5418
000188F_arrow	4865
000180F_arrow	4816
000190F_arrow	3587

## Sheet: Scaffords
Chromosome
name	length
LG01	26804424
LG02	16892962
LG03	15591173
LG04	15484276
LG05	13581203
LG06	13422783
LG07	13101953
LG08	13171513
LG09	11764934
LG10	11895129
LG11	11548977
LG12	10524544
LG13	10567270
LG14	10403347
LG15	9174731
LG16	7099764
unclustered
name	length
000137F_arrow unclustered	25915
000160F_arrow unclustered	12993
000145F_arrow unclustered	22407
000173F_arrow unclustered	16273
000162F_arrow unclustered	17533
000184F_arrow unclustered	10696
199_arrow unclustered	15732
000177F_arrow unclustered	7153
000149F_arrow unclustered	14923
000148F_arrow unclustered	17606
000159F_arrow unclustered	16208
000153F_arrow unclustered	17643
000185F_arrow unclustered	10656
000164F_arrow unclustered	15905
000191F_arrow unclustered	5418
000161F_arrow unclustered	9372
000175F_arrow unclustered	15732
000115F_arrow unclustered	38338
000180F_arrow unclustered	4816
000169F_arrow unclustered	16241
000167F_arrow unclustered	12868
000189F_arrow unclustered	10894
000174F_arrow unclustered	14859
000195F_arrow unclustered	10204
000151F_arrow unclustered	14704
000192F_arrow unclustered	11708
000193F_arrow unclustered	11976
000165F_arrow unclustered	20720
000196F_arrow unclustered	8049
000181F_arrow unclustered	11490
000112F_arrow unclustered	45885
000133F_arrow unclustered	25415
000135F_arrow unclustered	26042
000142F_arrow unclustered	18020
000166F_arrow unclustered	15848
200_arrow unclustered	12693
000187F_arrow unclustered	5555
000176F_arrow unclustered	13095
000182F_arrow unclustered	9947
000172F_arrow unclustered	11147
000194F_arrow unclustered	7757
000152F_arrow unclustered	12747
000183F_arrow unclustered	18889
000188F_arrow unclustered	4865
197_arrow unclustered	26995
000163F_arrow unclustered	17416
000178F_arrow unclustered	10712
000140F_arrow unclustered	15826
000157F_arrow unclustered	12365
000186F_arrow unclustered	13431
000170F_arrow unclustered	14191
000190F_arrow unclustered	3587
000150F_arrow unclustered	19769
000127F_arrow unclustered	25373
000179F_arrow unclustered	11195
000128F_arrow unclustered	21355
000171F_arrow unclustered	13367
000121F_arrow unclustered	34646
000168F_arrow unclustered	12932
unordered
name	length
000143F_arrow unordered_in_groupLG01	22916
000116F_arrow unordered_in_groupLG01	39440
000104F_arrow unordered_in_groupLG03	115635
000030F_arrow_ERROPOS1884247 unordered_in_groupLG04	100000
000110F_arrow unordered_in_groupLG04	53042
000009F_arrow_ERROPOS1120112 unordered_in_groupLG09	100000
000093F_arrow_ERROPOS140750+ unordered_in_groupLG09	100000
000103F_arrow unordered_in_groupLG09	120286
000047F_arrow_ERROPOS835625 unordered_in_groupLG11	100000
000046F_arrow_ERROPOS1390379+ unordered_in_groupLG11	100000
000101F_arrow unordered_in_groupLG12	151401
000097F_arrow unordered_in_groupLG12	181056
000117F_arrow unordered_in_groupLG12	26079
000118F_arrow unordered_in_groupLG12	37970
000088F_arrow unordered_in_groupLG12	303790
000026F_arrow_ERROPOS2181989 unordered_in_groupLG13	98771
000026F_arrow_ERROPOS2181989+ unordered_in_groupLG13	351756
000108F_arrow unordered_in_groupLG13	79532
000132F_arrow unordered_in_groupLG13	25395
000123F_arrow unordered_in_groupLG13	23946
000138F_arrow unordered_in_groupLG14	24179
000105F_arrow unordered_in_groupLG14	97344
000095F_arrow unordered_in_groupLG14	201453
000102F_arrow_ERROPOS37908 unordered_in_groupLG16	37908
000102F_arrow_ERROPOS37908+ unordered_in_groupLG16	86952
000141F_arrow unordered_in_groupLG16	22169
000113F_arrow unordered_in_groupLG16	44458
000120F_arrow unordered_in_groupLG16	34093
000131F_arrow unordered_in_groupLG16	27061
000136F_arrow unordered_in_groupLG16	25463
000154F_arrow unordered_in_groupLG16	20399
000122F_arrow unordered_in_groupLG16	30022
000144F_arrow unordered_in_groupLG16	23037
000114F_arrow unordered_in_groupLG16	38813
000139F_arrow unordered_in_groupLG16	26696
000106F_arrow unordered_in_groupLG16	90428
000107F_arrow unordered_in_groupLG16	68358
000129F_arrow unordered_in_groupLG16	25288
000100F_arrow unordered_in_groupLG16	158189
000109F_arrow unordered_in_groupLG16	63242
000098F_arrow unordered_in_groupLG16	172842
000119F_arrow unordered_in_groupLG16	27323
000158F_arrow unordered_in_groupLG16	20147
000126F_arrow unordered_in_groupLG16	21489
000146F_arrow unordered_in_groupLG16	22853
000124F_arrow unordered_in_groupLG16	27862
000111F_arrow unordered_in_groupLG16	50918
000125F_arrow unordered_in_groupLG16	33405
000130F_arrow unordered_in_groupLG16	25620
000156F_arrow unordered_in_groupLG16	20701
000147F_arrow unordered_in_groupLG16	21226
