# Supplementary material for: A Chromosome-Scale Assembly of the Asian Honeybee Apis cerana Genome
Source: Front Genet. 2020 Mar 27;11:279. doi: 10.3389/fgene.2020.00279 (PMC7119468; doi:10.3389/fgene.2020.00279)
Supplement: TABLE S4 — The list of all the newly identified genes in the genome v3.0 of A. cerana. [file Table_4.XLSX]

## Sheet: Annotation
Gene	Length	Product	KEGG Ortholog	KOG	KOG Class
g10038.t1	225	hypothetical protein
g10039.t1	243	hypothetical protein
g10075.t1	243	hypothetical protein
g10095.t1	291	hypothetical protein
g10097.t1	243	hypothetical protein
g10099.t1	336	hypothetical protein
g10176.t1	222	Predicted ubiquitin-protein ligase/hyperplastic discs protein, HECT superfamily		KOG0943	Posttranslational modification, protein turnover, chaperones
g10221.t1	282	hypothetical protein
g10265.t1	213	hypothetical protein
g10286.t1	249	hypothetical protein
g10294.t1	489	hypothetical protein
g10310.t1	225	hypothetical protein
g10333.t1	252	hypothetical protein
g10423.t1	573	hypothetical protein
g10424.t1	288	Predicted ubiquitin-protein ligase/hyperplastic discs protein, HECT superfamily		KOG0943	Posttranslational modification, protein turnover, chaperones
g10429.t1	267	hypothetical protein
g10557.t1	282	Predicted ubiquitin-protein ligase/hyperplastic discs protein, HECT superfamily		KOG0943	Posttranslational modification, protein turnover, chaperones
g10611.t1	234	hypothetical protein
g10615.t1	222	hypothetical protein
g10626.t1	252	hypothetical protein
g1063.t1	213	hypothetical protein
g10630.t1	294	hypothetical protein
g10631.t1	234	hypothetical protein
g10632.t1	252	hypothetical protein
g10633.t1	225	hypothetical protein
g10635.t1	222	hypothetical protein
g10636.t1	258	hypothetical protein
g10654.t1	345	hypothetical protein
g10674.t1	435	HIV-1 Vpr-binding protein		KOG1832	Cell cycle control, cell division, chromosome partitioning
g10683.t1	276	hypothetical protein
g10684.t1	396	hypothetical protein
g10698.t1	252	hypothetical protein
g10708.t1	75	hypothetical protein
g10717.t1	345	hypothetical protein
g10718.t1	222	hypothetical protein
g10720.t1	222	hypothetical protein
g10729.t1	294	hypothetical protein
g10730.t1	279	hypothetical protein
g10731.t1	414	hypothetical protein
g10734.t1	234	hypothetical protein
g1082.t1	228	hypothetical protein
g1083.t1	237	hypothetical protein
g1084.t1	207	hypothetical protein
g1120.t1	333	hypothetical protein
g1121.t1	219	hypothetical protein
g1141.t1	207	hypothetical protein
g1148.t1	249	hypothetical protein
g1175.t1	405	HIV-1 Vpr-binding protein		KOG1832	Cell cycle control, cell division, chromosome partitioning
g1182.t1	333	hypothetical protein
g1186.t1	297	hypothetical protein
g1251.t1	285	hypothetical protein
g1303.t1	255	hypothetical protein
g136.t1	309	hypothetical protein
g1518.t1	219	hypothetical protein
g154.t1	213	hypothetical protein
g1580.t1	279	hypothetical protein
g159.t1	240	hypothetical protein
g1641.t1	207	hypothetical protein
g1643.t1	210	hypothetical protein
g1644.t1	225	hypothetical protein
g1646.t1	453	hypothetical protein
g1657.t1	219	hypothetical protein
g1678.t1	300	hypothetical protein
g1688.t1	258	hypothetical protein
g1707.t1	258	hypothetical protein
g1829.t1	477	hypothetical protein
g1976.t1	270	hypothetical protein
g1979.t1	300	hypothetical protein
g1982.t1	204	hypothetical protein
g2023.t1	273	hypothetical protein		KOG1991	Nuclear structure, Intracellular trafficking, secretion, and vesicular transport
g2042.t1	396	hypothetical protein
g2044.t1	411	hypothetical protein
g2073.t1	330	hypothetical protein		KOG3598	Transcription
g2076.t1	273	hypothetical protein
g2175.t1	315	hypothetical protein
g2176.t1	201	hypothetical protein
g2255.t1	240	Predicted ubiquitin-protein ligase/hyperplastic discs protein, HECT superfamily		KOG0943	Posttranslational modification, protein turnover, chaperones
g2265.t1	210	hypothetical protein
g2278.t1	315	hypothetical protein
g2280.t1	330	hypothetical protein
g2397.t1	234	hypothetical protein
g2409.t1	207	hypothetical protein
g2412.t1	201	hypothetical protein
g2414.t1	204	hypothetical protein
g2430.t1	246	hypothetical protein
g2476.t1	546	RNA polymerase I, large subunit		KOG0262	Transcription
g2495.t1	249	hypothetical protein
g2496.t1	381	hypothetical protein
g2546.t1	276	hypothetical protein
g2572.t1	201	hypothetical protein
g2574.t1	330	hypothetical protein
g2582.t1	300	hypothetical protein
g2591.t1	279	hypothetical protein
g2667.t1	228	hypothetical protein
g2683.t1	318	hypothetical protein
g2701.t1	231	Dosage compensation complex, subunit MLE		KOG0921	Transcription
g2702.t1	288	HIV-1 Vpr-binding protein		KOG1832	Cell cycle control, cell division, chromosome partitioning
g2728.t1	414	hypothetical protein		KOG1832	Cell cycle control, cell division, chromosome partitioning
g2844.t1	705	hypothetical protein
g2847.t1	252	hypothetical protein
g2974.t1	390	hypothetical protein
g2998.t1	279	hypothetical protein
g2999.t1	477	hypothetical protein
g3005.t1	366	hypothetical protein
g3006.t1	267	Predicted ubiquitin-protein ligase/hyperplastic discs protein, HECT superfamily		KOG0943	Posttranslational modification, protein turnover, chaperones
g3151.t1	291	hypothetical protein
g3154.t1	228	hypothetical protein
g3177.t1	333	hypothetical protein
g329.t1	243	Predicted ubiquitin-protein ligase/hyperplastic discs protein, HECT superfamily		KOG0943	Posttranslational modification, protein turnover, chaperones
g3308.t1	213	hypothetical protein
g3316.t1	228	hypothetical protein
g3321.t1	312	hypothetical protein
g3520.t1	1905	conserved hypothetical protein		KOG0921	Transcription
g3560.t1	225	Cytochrome c1-2, heme protein, mitochondrial		KOG3052	Energy production and conversion
g3563.t1	858	Dosage compensation complex, subunit MLE		KOG0921	Transcription
g3611.t1	282	Predicted ubiquitin-protein ligase/hyperplastic discs protein, HECT superfamily		KOG0943	Posttranslational modification, protein turnover, chaperones
g3661.t1	246	hypothetical protein
g3762.t1	237	FYVE finger-containing proteins		KOG1819	General function prediction only
g3777.t1	288	hypothetical protein
g378.t1	339	hypothetical protein
g3804.t1	327	hypothetical protein
g3858.t1	321	hypothetical protein
g3860.t1	240	hypothetical protein
g3893.t1	348	hypothetical protein
g390.t1	243	hypothetical protein
g3931.t1	207	hypothetical protein
g3933.t1	303	hypothetical protein
g3996.t1	252	hypothetical protein
g402.t1	216	hypothetical protein
g4100.t1	447	hypothetical protein
g4111.t1	306	hypothetical protein		KOG0943	Posttranslational modification, protein turnover, chaperones
g413.t1	327	hypothetical protein
g415.t1	201	hypothetical protein
g4186.t1	219	Dosage compensation complex, subunit MLE		KOG0921	Transcription
g4187.t1	444	ATP-dependent RNA helicase		KOG0338	RNA processing and modification
g4207.t1	627	hypothetical protein
g4261.t1	324	hypothetical protein
g4349.t1	363	hypothetical protein
g4405.t1	204	hypothetical protein
g4442.t1	600	HIV-1 Vpr-binding protein		KOG1832	Cell cycle control, cell division, chromosome partitioning
g4455.t1	210	hypothetical protein
g4458.t1	264	hypothetical protein
g4459.t1	216	hypothetical protein
g4509.t1	294	hypothetical protein
g4571.t1	360	HIV-1 Vpr-binding protein		KOG1832	Cell cycle control, cell division, chromosome partitioning
g4618.t1	333	hypothetical protein
g4627.t1	240	hypothetical protein
g464.t1	309	hypothetical protein
g465.t1	246	hypothetical protein
g4677.t1	243	hypothetical protein
g4764.t1	318	hypothetical protein
g4846.t1	780	hypothetical protein
g4884.t1	492	hypothetical protein
g4888.t1	222	hypothetical protein
g49.t1	273	hypothetical protein
g4906.t1	348	HIV-1 Vpr-binding protein		KOG1832	Cell cycle control, cell division, chromosome partitioning
g4907.t1	861	Dosage compensation complex, subunit MLE		KOG0921	Transcription
g4927.t1	249	Predicted ubiquitin-protein ligase/hyperplastic discs protein, HECT superfamily		KOG0943	Posttranslational modification, protein turnover, chaperones
g4937.t1	210	HIV-1 Vpr-binding protein		KOG1832	Cell cycle control, cell division, chromosome partitioning
g4939.t1	207	Calsyntenin		KOG1834	Extracellular structures
g4942.t1	312	hypothetical protein
g4955.t1	447	hypothetical protein
g4964.t1	201	hypothetical protein
g5098.t1	201	hypothetical protein
g5123.t1	294	hypothetical protein
g5207.t1	303	hypothetical protein
g5214.t1	276	Predicted membrane protein		KOG2881	Function unknown
g5236.t1	237	hypothetical protein
g525.t1	270	zinc finger protein 330 homolog		KOG1832	Cell cycle control, cell division, chromosome partitioning
g5257.t1	231	hypothetical protein
g5258.t1	237	hypothetical protein
g5289.t1	399	conserved hypothetical protein
g5290.t1	201	hypothetical protein
g5352.t1	228	hypothetical protein
g5368.t1	369	hypothetical protein
g5415.t1	288	hypothetical protein
g5451.t1	234	hypothetical protein
g5500.t1	321	hypothetical protein
g5505.t1	237	hypothetical protein
g5527.t1	222	hypothetical protein
g5528.t1	303	hypothetical protein
g5555.t1	294	conserved hypothetical protein		KOG3130	Function unknown
g5600.t1	294	conserved hypothetical protein
g5601.t1	411	HIV-1 Vpr-binding protein		KOG1832	Cell cycle control, cell division, chromosome partitioning
g5623.t1	522	hypothetical protein		KOG1832	Cell cycle control, cell division, chromosome partitioning
g5652.t1	639	hypothetical protein
g5714.t1	204	hypothetical protein
g5723.t1	234	hypothetical protein
g5757.t1	207	hypothetical protein
g5786.t1	246	hypothetical protein
g5945.t1	228	hypothetical protein
g5947.t1	267	hypothetical protein
g5965.t1	231	hypothetical protein
g6130.t1	294	hypothetical protein
g6133.t1	261	hypothetical protein
g6137.t1	630	hypothetical protein
g6183.t1	333	hypothetical protein
g6188.t1	339	hypothetical protein		KOG1832	Cell cycle control, cell division, chromosome partitioning
g6216.t1	228	hypothetical protein
g6217.t1	552	hypothetical protein
g6218.t1	501	hypothetical protein
g6242.t1	603	TPR-containing nuclear phosphoprotein that regulates K(+) uptake		KOG2002	Inorganic ion transport and metabolism
g6302.t1	207	hypothetical protein
g6318.t1	219	hypothetical protein
g6384.t1	243	HIV-1 Vpr-binding protein		KOG1832	Cell cycle control, cell division, chromosome partitioning
g6497.t1	318	hypothetical protein
g6529.t1	237	hypothetical protein
g6583.t1	228	hypothetical protein
g6635.t1	213	hypothetical protein
g664.t1	1209	Dosage compensation complex, subunit MLE		KOG0921	Transcription
g6659.t1	267	hypothetical protein
g666.t1	516	Dosage compensation complex, subunit MLE		KOG0921	Transcription
g6729.t1	339	conserved hypothetical protein		KOG3598	Transcription
g6731.t1	330	Dosage compensation complex, subunit MLE		KOG0921	Transcription
g6748.t1	426	hypothetical protein
g6833.t1	210	hypothetical protein
g6869.t1	294	hypothetical protein
g6879.t1	732	HIV-1 Vpr-binding protein		KOG1832	Cell cycle control, cell division, chromosome partitioning
g6880.t1	459	hypothetical protein
g6881.t1	300	hypothetical protein
g7042.t1	381	Nuclear protein Ataxin-7		KOG4140	Chromatin structure and dynamics
g7166.t1	549	hypothetical protein
g7167.t1	324	hypothetical protein
g7180.t1	297	hypothetical protein
g7185.t1	240	hypothetical protein
g7198.t1	219	hypothetical protein
g7330.t1	366	hypothetical protein
g7331.t1	342	hypothetical protein
g7332.t1	375	hypothetical protein
g735.t1	288	hypothetical protein
g7355.t1	354	Uncharacterized conserved protein		KOG3130	Function unknown
g7448.t1	567	TPR-containing nuclear phosphoprotein that regulates K(+) uptake		KOG2002	Inorganic ion transport and metabolism
g7451.t1	201	conserved hypothetical protein
g7470.t1	471	hypothetical protein
g7585.t1	234	hypothetical protein
g7639.t1	228	hypothetical protein
g7695.t1	246	conserved hypothetical protein
g7696.t1	1035	DNA replication licensing factor MCM8		KOG1924	Signal transduction mechanisms, Cytoskeleton
g770.t1	207	hypothetical protein
g7759.t1	444	hypothetical protein
g7760.t1	228	hypothetical protein
g7763.t1	468	hypothetical protein
g7764.t1	255	hypothetical protein
g7765.t1	225	hypothetical protein
g7767.t1	207	hypothetical protein
g7769.t1	306	hypothetical protein
g7827.t1	357	hypothetical protein
g7830.t1	288	hypothetical protein
g7837.t1	846	HIV-1 Vpr-binding protein		KOG1832	Cell cycle control, cell division, chromosome partitioning
g7928.t1	318	hypothetical protein
g7933.t1	279	hypothetical protein
g7945.t1	219	hypothetical protein
g7962.t1	204	hypothetical protein
g808.t1	243	hypothetical protein
g8151.t1	210	hypothetical protein
g8174.t1	264	hypothetical protein
g8177.t1	222	hypothetical protein
g8180.t1	210	hypothetical protein
g8247.t1	375	hypothetical protein		KOG1832	Cell cycle control, cell division, chromosome partitioning
g8249.t1	441	Dosage compensation complex, subunit MLE		KOG0921	Transcription
g8251.t1	360	hypothetical protein
g8275.t1	216	hypothetical protein
g8292.t1	327	hypothetical protein
g8307.t1	213	hypothetical protein
g8330.t1	294	hypothetical protein
g8337.t1	273	hypothetical protein
g8408.t1	579	hypothetical protein
g8410.t1	261	hypothetical protein
g8421.t1	540	hypothetical protein
g8437.t1	297	Predicted ubiquitin-protein ligase/hyperplastic discs protein, HECT superfamily		KOG0943	Posttranslational modification, protein turnover, chaperones
g8528.t1	279	hypothetical protein
g8529.t1	213	hypothetical protein
g8690.t1	219	hypothetical protein
g8724.t1	204	hypothetical protein
g8792.t1	279	HIV-1 Vpr-binding protein		KOG1832	Cell cycle control, cell division, chromosome partitioning
g8891.t1	243	hypothetical protein
g8895.t1	243	hypothetical protein
g8896.t1	210	hypothetical protein
g8897.t1	201	hypothetical protein
g8905.t1	330	hypothetical protein
g8920.t1	204	hypothetical protein
g8929.t1	252	hypothetical protein
g8994.t1	303	hypothetical protein
g9135.t1	210	hypothetical protein
g9188.t1	456	Dosage compensation complex, subunit MLE		KOG0921	Transcription
g923.t1	318	hypothetical protein
g9232.t1	744	Uncharacterized conserved protein		KOG2422	Function unknown
g9298.t1	291	Dosage compensation complex, subunit MLE		KOG0921	Transcription
g9301.t1	315	hypothetical protein
g9324.t1	216	hypothetical protein
g9336.t1	264	hypothetical protein
g941.t1	1251	Predicted C3H1-type Zn-finger protein		KOG3116	General function prediction only
g9421.t1	201	hypothetical protein
g9453.t1	465	hypothetical protein
g9467.t1	297	Transcription regulator dachshund, contains SKI/SNO domain		KOG3915	Transcription
g9481.t1	297	hypothetical protein
g9483.t1	234	hypothetical protein
g9485.t1	204	Predicted ubiquitin-protein ligase/hyperplastic discs protein, HECT superfamily		KOG0943	Posttranslational modification, protein turnover, chaperones
g9501.t1	282	hypothetical protein
g9504.t1	630	hypothetical protein
g9509.t1	240	hypothetical protein
g9523.t1	219	hypothetical protein
g9538.t1	327	hypothetical protein
g9563.t1	258	hypothetical protein
g9591.t1	237	hypothetical protein
g9592.t1	360	Global transcriptional regulator, cell division control protein		KOG1189	Amino acid transport and metabolism
g9607.t1	255	hypothetical protein
g963.t1	258	hypothetical protein
g9630.t1	600	hypothetical protein
g9771.t1	288	hypothetical protein
g9792.t1	540	hypothetical protein		KOG0943	Posttranslational modification, protein turnover, chaperones
g9816.t1	309	hypothetical protein
g9844.t1	249	hypothetical protein
g9929.t1	216	hypothetical protein
