# Supplementary material for: A Chromosome-Scale Assembly of the Asian Honeybee Apis cerana Genome
Source: Front Genet. 2020 Mar 27;11:279. doi: 10.3389/fgene.2020.00279 (PMC7119468; doi:10.3389/fgene.2020.00279)
Supplement: TABLE S5 — The list of genes that undergo gene fusion and splitting between genome v2.0 and v3.0 of A. cerana. Based on the alignments of genome v2.0 and v3.0, 78 genes in genome v2.0 were fused into 38 genes in v3.0, 135 genes in genome v2.0 each was spitted into more than two genes in v3.0. [file Table_5.XLSX]

## Sheet: multiple genes combine into one
new gene	Product	old gene	identity	align length	align snp	align indel	new start	new end	old start	old end	e value
g56.t1	conserved hypothetical protein	lcl|KZ288419.1_cds_PBC26002.1_9004	99.6	251	1	0	3	253	7	257	2e-149
g56.t1	conserved hypothetical protein	lcl|KZ288419.1_cds_PBC26003.1_9005	99.46	184	1	0	185	368	2	185	3e-101
g1191.t1	conserved hypothetical protein	lcl|KZ288253.1_cds_PBC30944.1_3999	99.8	504	1	0	4	507	21	524	0
g1191.t1	conserved hypothetical protein	lcl|KZ288253.1_cds_PBC30945.1_4000	100	215	0	0	528	742	1	215	3e-123
g1479.t1	geranylgeranyl transferase type-1 subunit beta-like	lcl|KZ288195.1_cds_PBC33771.1_1197	100	334	0	0	1	334	1	334	0
g1479.t1	geranylgeranyl transferase type-1 subunit beta-like	lcl|KZ288195.1_cds_PBC33772.1_1198	99.57	234	1	0	334	567	8	241	8e-134
g1504.t1	uncharacterized protein KIAA0564-like isoform 1	lcl|KZ288195.1_cds_PBC33797.1_1223	99.61	1555	6	0	222	1776	322	1876	0
g1504.t1	uncharacterized protein KIAA0564-like isoform 1	lcl|KZ288195.1_cds_PBC33796.1_1222	99.1	221	2	0	1	221	1	221	2e-128
g1601.t1	catalase	lcl|KZ288202.1_cds_PBC33489.1_1481	100	277	0	0	177	453	2	278	2e-165
g1601.t1	catalase	lcl|KZ288202.1_cds_PBC33488.1_1480	100	176	0	0	1	176	1	176	6e-101
g1631.t1	cytoplasmic FMR1-interacting protein isoform 1	lcl|KZ288202.1_cds_PBC33513.1_1505	99.85	647	1	0	1	647	1	647	0
g1631.t1	cytoplasmic FMR1-interacting protein isoform 1	lcl|KZ288202.1_cds_PBC33514.1_1506	99.83	587	1	0	646	1232	3	589	0
g1634.t1	conserved hypothetical protein	lcl|KZ288202.1_cds_PBC33519.1_1511	100	264	0	0	157	420	12	275	2e-159
g1634.t1	conserved hypothetical protein	lcl|KZ288202.1_cds_PBC33518.1_1510	100	235	0	0	24	258	1	235	2e-137
g1960.t1	xaa-Pro dipeptidase-like	lcl|KZ288311.1_cds_PBC28534.1_6524	98.07	311	6	0	192	502	695	1005	0
g1960.t1	xaa-Pro dipeptidase-like	lcl|KZ288311.1_cds_PBC28536.1_6526	100	198	0	0	1	198	1	198	3e-116
g2677.t1	oxysterol-binding protein-related protein 9-like isoform 2	lcl|KZ288356.1_cds_PBC27207.1_7822	100	426	0	0	295	720	11	436	0
g2677.t1	oxysterol-binding protein-related protein 9-like isoform 2	lcl|KZ288356.1_cds_PBC27208.1_7823	99.66	294	1	0	1	294	1	294	6e-174
g2695.t1	Titin	lcl|KZ288356.1_cds_PBC27191.1_7806	99.13	5036	12	2	3938	8941	33	5068	0
g2695.t1	Titin	lcl|KZ288356.1_cds_PBC27192.1_7807	98.95	381	1	1	337	717	1	378	0
g2805.t1	conserved hypothetical protein	lcl|KZ288452.1_cds_PBC25547.1_9435	99.7	332	1	0	656	987	1	332	0
g2805.t1	conserved hypothetical protein	lcl|KZ288452.1_cds_PBC25548.1_9436	100	181	0	0	1	181	1	181	1e-106
g3115.t1	ATP-dependent RNA helicase DDX11-like	lcl|KZ288279.1_cds_PBC29683.1_5304	99.71	699	2	0	264	962	146	844	0
g3115.t1	ATP-dependent RNA helicase DDX11-like	lcl|KZ288279.1_cds_PBC29685.1_5306	100	265	0	0	1	265	1	265	9e-161
g3117.t1	conserved hypothetical protein	lcl|KZ288279.1_cds_PBC29680.1_5301	100	684	0	0	1	684	1	684	0
g3117.t1	conserved hypothetical protein	lcl|KZ288279.1_cds_PBC29681.1_5302	99.2	498	4	0	680	1177	7	504	0
g3242.t1	adenylate cyclase 3	lcl|KZ288215.1_cds_PBC32773.1_2549	100	550	0	0	427	976	1	550	0
g3242.t1	adenylate cyclase 3	lcl|KZ288215.1_cds_PBC32774.1_2550	99.75	406	1	0	1	406	1	406	0
g3303.t1	ubiquitin carboxyl-terminal hydrolase calypso-like	lcl|KZ288215.1_cds_PBC32713.1_2489	99.49	389	2	0	1	389	1	389	0
g3303.t1	ubiquitin carboxyl-terminal hydrolase calypso-like	lcl|KZ288215.1_cds_PBC32711.1_2487	95.3	234	11	0	388	621	2	235	5e-131
g3376.t1	Brain-specific angiogenesis inhibitor	lcl|KZ288215.1_cds_PBC32638.1_2414	99.94	1567	1	0	503	2069	1	1567	0
g3376.t1	Brain-specific angiogenesis inhibitor	lcl|KZ288215.1_cds_PBC32639.1_2415	100	497	0	0	1	497	1	497	0
g3821.t1	conserved hypothetical protein	lcl|KZ288212.1_cds_PBC32861.1_2169	96.56	726	0	1	262	962	1	726	0
g3821.t1	conserved hypothetical protein	lcl|KZ288212.1_cds_PBC32862.1_2170	97.63	379	9	0	4	382	7	385	0
g3821.t1	conserved hypothetical protein	lcl|KZ288212.1_cds_PBC32860.1_2168	98.7	308	2	1	779	1086	25	330	3e-155
g3897.t1	PCI domain-containing protein 2	lcl|KZ288230.1_cds_PBC31608.1_3381	91.12	349	2	1	285	633	24	343	2e-178
g3897.t1	PCI domain-containing protein 2	lcl|KZ288230.1_cds_PBC31607.1_3380	100	286	0	0	1	286	1	286	1e-172
g4039.t1	SEC14 domain and spectrin repeat-containing protein 1-like	lcl|KZ288259.1_cds_PBC30504.1_4516	99.83	585	1	0	1	585	1	585	0
g4039.t1	SEC14 domain and spectrin repeat-containing protein 1-like	lcl|KZ288259.1_cds_PBC30505.1_4517	98.87	444	2	1	723	1163	1	444	0
g4433.t1	E3 ubiquitin-protein ligase TRIP12-like	lcl|KZ288292.1_cds_PBC29086.1_5820	100	1839	0	0	248	2086	25	1863	0
g4433.t1	E3 ubiquitin-protein ligase TRIP12-like	lcl|KZ288194.1_cds_PBC33806.1_1016	100	248	0	0	1	248	1	248	6e-142
g4995.t1	protein fuzzy homolog	lcl|KZ288269.1_cds_PBC30024.1_5100	100	736	0	0	554	1289	1	736	0
g4995.t1	protein fuzzy homolog	lcl|KZ288269.1_cds_PBC30022.1_5098	100	407	0	0	1	407	1	407	0
g5179.t1	ankyrin-3-like	lcl|KZ288262.1_cds_PBC30365.1_4583	99.93	1406	1	0	351	1756	8	1413	0
g5179.t1	ankyrin-3-like	lcl|KZ288262.1_cds_PBC30364.1_4582	98.32	357	6	0	1	357	1	357	0
g5246.t1	conserved hypothetical protein	lcl|KZ288262.1_cds_PBC30421.1_4639	100	282	0	0	103	384	9	290	2e-169
g5246.t1	conserved hypothetical protein	lcl|KZ288262.1_cds_PBC30422.1_4640	100	264	0	0	1	264	1	264	2e-152
g5322.t1	membrane metallo-endopeptidase-like 1-like	lcl|KZ288197.1_cds_PBC33754.1_1284	99.7	332	1	0	14	345	8	339	0
g5322.t1	membrane metallo-endopeptidase-like 1-like	lcl|KZ288197.1_cds_PBC33752.1_1282	98.12	320	6	0	395	714	1	320	0
g5412.t1	conserved hypothetical protein	lcl|KZ288206.1_cds_PBC33097.1_1930	93.56	807	2	1	1	807	1	757	0
g5412.t1	conserved hypothetical protein	lcl|KZ288206.1_cds_PBC33095.1_1928	100	481	0	0	823	1303	1	481	0
g6189.t1	conserved hypothetical protein	lcl|KZ288312.1_cds_PBC28407.1_6585	99.67	2424	6	1	1438	3861	2	2423	0
g6189.t1	conserved hypothetical protein	lcl|KZ288312.1_cds_PBC28406.1_6584	100	370	0	0	1	370	1	370	0
g6189.t1	conserved hypothetical protein	lcl|KZ288312.1_cds_PBC28408.1_6586	100	251	0	0	3997	4247	1	251	1e-151
g6444.t1	conserved hypothetical protein	lcl|KZ288204.1_cds_PBC33274.1_1803	99.84	611	1	0	624	1234	3	613	0
g6444.t1	conserved hypothetical protein	lcl|KZ288204.1_cds_PBC33275.1_1804	99.21	508	2	1	121	626	330	837	0
g6479.t1	nucleolar protein 10	lcl|KZ288204.1_cds_PBC33313.1_1842	99.35	460	3	0	318	777	5	464	0
g6479.t1	nucleolar protein 10	lcl|KZ288204.1_cds_PBC33312.1_1841	99.38	321	2	0	1	321	326	646	0
g6536.t1	conserved hypothetical protein	lcl|KZ288186.1_cds_PBC34761.1_162	99.85	2614	4	0	200	2813	1	2614	0
g6536.t1	conserved hypothetical protein	lcl|KZ288186.1_cds_PBC34762.1_163	100	283	0	0	1	283	37	319	6e-172
g6666.t1	muscle-specific protein 20-like	lcl|KZ288361.1_cds_PBC26992.1_8021	100	493	0	0	260	752	1	493	0
g6666.t1	muscle-specific protein 20-like	lcl|KZ288361.1_cds_PBC26993.1_8022	100	352	0	0	1	352	1	352	0
g6726.t1	putative ribosomal RNA methyltransferase NOP2-like	lcl|KZ288280.1_cds_PBC29632.1_5341	100	392	0	0	327	718	1	392	0
g6726.t1	putative ribosomal RNA methyltransferase NOP2-like	lcl|KZ288280.1_cds_PBC29633.1_5342	99.66	298	1	0	1	298	1	298	9e-159
g6893.t1	aldehyde oxidase 2-like	lcl|KZ288369.1_cds_PBC26783.1_8210	100	1261	0	0	851	2111	10	1270	0
g6893.t1	aldehyde oxidase 2-like	lcl|KZ288369.1_cds_PBC26784.1_8211	100	850	0	0	1	850	1	850	0
g7001.t1	structural maintenance of chromosomes protein 4	lcl|KZ288409.1_cds_PBC26102.1_8889	99.61	1296	5	0	1	1296	1	1296	0
g7001.t1	structural maintenance of chromosomes protein 4	lcl|KZ288409.1_cds_PBC26101.1_8888	100	478	0	0	1307	1784	1	478	0
g9305.t1	pyridoxine/pyridoxamine 5'-phosphate oxidase-like	lcl|KZ288418.1_cds_PBC26011.1_8981	100	1371	0	0	218	1588	1	1371	0
g9305.t1	pyridoxine/pyridoxamine 5'-phosphate oxidase-like	lcl|KZ288418.1_cds_PBC26013.1_8983	97.55	204	2	1	1	204	24	224	6e-118
g9418.t1	conserved hypothetical protein	lcl|KZ288326.1_cds_PBC27983.1_7021	92.98	1324	32	5	8	1297	56	1352	0
g9418.t1	conserved hypothetical protein	lcl|KZ288326.1_cds_PBC27982.1_7020	100	230	0	0	1306	1535	1	230	8e-142
g9543.t1	conserved hypothetical protein	lcl|KZ288317.1_cds_PBC28309.1_6703	98.41	1388	1	1	137	1503	1	1388	0
g9543.t1	conserved hypothetical protein	lcl|KZ288317.1_cds_PBC28308.1_6702	100	200	0	0	1	200	1	200	8e-115
g9857.t1	e3 ubiquitin-protein ligase RFWD2-like	lcl|KZ288271.1_cds_PBC29833.1_5223	100	572	0	0	1	572	1	572	0
g9857.t1	e3 ubiquitin-protein ligase RFWD2-like	lcl|KZ288271.1_cds_PBC29834.1_5224	97.37	456	4	1	570	1017	42	497	0
g9887.t1	Dynein heavy chain 2, axonemal	lcl|KZ288271.1_cds_PBC29862.1_5252	99.95	2073	1	0	2100	4172	1	2073	0
g9887.t1	Dynein heavy chain 2, axonemal	lcl|KZ288271.1_cds_PBC29861.1_5251	93.34	2073	18	6	91	2163	1	1953	0

## Sheet: one gene split into multiple
new gene	old gene	identity	align length	align snp	align indel	new start	new end	old start	old end	e value	Product
g6552.t1	lcl|KZ288186.1_cds_PBC34777.1_178	99.3	286	2	0	1	286	1	286	2e-171	neutral ceramidase-like
g6550.t1	lcl|KZ288186.1_cds_PBC34777.1_178	99.75	394	1	0	1	394	300	693	0	neutral ceramidase
g6553.t1	lcl|KZ288186.1_cds_PBC34779.1_180	96.76	216	3	2	7	220	75	288	6e-119	hypothetical protein
g6554.t1	lcl|KZ288186.1_cds_PBC34779.1_180	99.62	522	2	0	161	682	636	1157	0	serine protease nudel
g6555.t1	lcl|KZ288186.1_cds_PBC34782.1_183	98.73	552	7	0	183	734	1	552	0	conserved hypothetical protein
g6556.t1	lcl|KZ288186.1_cds_PBC34782.1_183	99.04	2719	0	1	32	2750	762	3454	0	conserved hypothetical protein
g2264.t1	lcl|KZ288189.1_cds_PBC34623.1_381	99.26	680	3	1	7	686	62	739	0	conserved hypothetical protein
g2263.t1	lcl|KZ288189.1_cds_PBC34623.1_381	95.09	672	1	1	1	672	751	1390	0	Transcription factor containing C2HC type Zn finger
g2262.t1	lcl|KZ288189.1_cds_PBC34623.1_381	95.28	254	0	1	1	254	1519	1760	4e-137	Transcription factor containing C2HC type Zn finger
g1675.t1	lcl|KZ288190.1_cds_PBC34518.1_460	95.62	1164	9	2	102	1265	30	1151	0	conserved hypothetical protein
g1676.t1	lcl|KZ288190.1_cds_PBC34518.1_460	100	227	0	0	1	227	1194	1420	4e-133	Transcriptional repressor SALM
g4148.t1	lcl|KZ288191.1_cds_PBC34413.1_479	100	448	0	0	1	448	1	448	0	3-chlorobenzoate-3,4-dioxygenase oxygenase subunit
g4150.t1	lcl|KZ288191.1_cds_PBC34413.1_479	99	402	4	0	7	408	47	448	0	hypothetical protein
g579.t1	lcl|KZ288191.1_cds_PBC34511.1_577	99.84	640	1	0	1	640	1	640	0	lysine-specific demethylase 4B
g580.t1	lcl|KZ288191.1_cds_PBC34511.1_577	100	403	0	0	1	403	1186	1588	0	PHD finger protein
g2594.t1	lcl|KZ288192.1_cds_PBC34259.1_654	99.69	325	1	0	1	325	35	359	0	major facilitator superfamily domain-containing protein 12-like
g2595.t1	lcl|KZ288192.1_cds_PBC34259.1_654	97.77	1299	2	1	129	1400	559	1857	0	insulin-like receptor-like
g2596.t1	lcl|KZ288192.1_cds_PBC34259.1_654	98.39	248	3	1	570	816	2363	2610	2e-127	hypothetical protein
g2585.t1	lcl|KZ288192.1_cds_PBC34264.1_659	99.07	2046	1	1	1	2046	1	2028	0	conserved hypothetical protein
g2587.t1	lcl|KZ288192.1_cds_PBC34264.1_659	99.65	287	1	0	5	291	2029	2315	2e-179	Glycosyltransferase
g2549.t1	lcl|KZ288192.1_cds_PBC34295.1_690	99.32	585	4	0	1	585	149	733	0	conserved hypothetical protein
g2547.t1	lcl|KZ288192.1_cds_PBC34295.1_690	99.56	453	2	0	1	453	840	1292	0	Glutamate-gated kainate-type ion channel receptor subunit GluR5 and related subunits
g2544.t1	lcl|KZ288192.1_cds_PBC34297.1_692	99.59	243	1	0	1	243	4	246	6e-138	hypothetical protein
g2545.t1	lcl|KZ288192.1_cds_PBC34297.1_692	99.61	1025	4	0	1	1025	255	1279	0	conserved hypothetical protein
g2499.t1	lcl|KZ288192.1_cds_PBC34335.1_730	100	305	0	0	1	305	1	305	0	Receptor mediating netrin-dependent axon guidance
g2502.t1	lcl|KZ288192.1_cds_PBC34335.1_730	95.48	575	0	1	1	549	518	1092	0	tyrosine-protein phosphatase 99A-like
g2494.t1	lcl|KZ288192.1_cds_PBC34336.1_731	97.66	1413	0	1	1	1380	17	1429	0	Ca2+ release channel (ryanodine receptor)
g2493.t1	lcl|KZ288192.1_cds_PBC34336.1_731	99.97	3603	1	0	1	3603	1449	5051	0	ryanodine receptor 44F
g2437.t1	lcl|KZ288192.1_cds_PBC34386.1_781	99.53	212	1	0	8	219	12	223	6e-124	Down syndrome cell adhesion molecule-like protein CG42256-like
g2438.t1	lcl|KZ288192.1_cds_PBC34386.1_781	99.84	1866	3	0	19	1884	218	2083	0	Down syndrome cell adhesion molecule-like protein CG42256-like
g2431.t1	lcl|KZ288192.1_cds_PBC34393.1_788	99.81	1044	2	0	1	1044	1	1044	0	conserved hypothetical protein
g2429.t1	lcl|KZ288192.1_cds_PBC34393.1_788	98.72	235	3	0	15	249	1039	1273	5e-146	Transcription factor LIM3, contains LIM and HOX domains
g7430.t1	lcl|KZ288193.1_cds_PBC34103.1_931	100	269	0	0	1	269	1	269	3e-160	conserved hypothetical protein
g7433.t1	lcl|KZ288193.1_cds_PBC34103.1_931	98.77	730	5	1	383	1112	270	995	0	conserved hypothetical protein
g7427.t1	lcl|KZ288193.1_cds_PBC34106.1_934	98.73	315	4	0	17	331	1	315	0	peroxidasin-like isoform 1
g7425.t1	lcl|KZ288193.1_cds_PBC34106.1_934	97.76	223	5	0	1	223	644	866	1e-130	cuticle protein 8
g4499.t1	lcl|KZ288194.1_cds_PBC33865.1_1075	95.95	1184	8	3	1	1181	1	1147	0	conserved hypothetical protein
g4500.t1	lcl|KZ288194.1_cds_PBC33865.1_1075	100	278	0	0	1	278	1211	1488	4e-168	hypothetical protein
g4501.t1	lcl|KZ288194.1_cds_PBC33865.1_1075	98.78	411	2	1	256	663	1480	1890	0	conserved hypothetical protein
g4614.t1	lcl|KZ288194.1_cds_PBC33977.1_1187	99.83	591	1	0	1	591	1	591	0	tetratricopeptide repeat protein 25-like
g4615.t1	lcl|KZ288194.1_cds_PBC33977.1_1187	97.91	575	10	2	1	574	766	1339	0	Translation initiation factor 5B (eIF-5B)
g1500.t1	lcl|KZ288195.1_cds_PBC33792.1_1218	99.84	1865	3	0	1	1865	1	1865	0	ATPase family AAA domain-containing protein 2-like
g1499.t1	lcl|KZ288195.1_cds_PBC33792.1_1218	100	381	0	0	1	381	1897	2277	0	AAA+-type ATPase containing the bromodomain
g1507.t1	lcl|KZ288195.1_cds_PBC33799.1_1225	98.96	289	3	0	1	289	201	489	8e-175	conserved hypothetical protein
g1506.t1	lcl|KZ288195.1_cds_PBC33799.1_1225	98.72	234	3	0	53	286	487	720	1e-136	trypsin-1
g5279.t1	lcl|KZ288197.1_cds_PBC33724.1_1254	97.72	701	8	4	1	699	1	695	0	conserved hypothetical protein
g5278.t1	lcl|KZ288197.1_cds_PBC33724.1_1254	97.76	401	9	0	18	418	696	1096	0	hypothetical protein
g5288.t1	lcl|KZ288197.1_cds_PBC33729.1_1259	97.16	211	6	0	53	263	31	241	2e-101	Predicted guanine nucleotide exchange factor
g5286.t1	lcl|KZ288197.1_cds_PBC33729.1_1259	99.63	269	1	0	12	280	235	503	1e-161	ras-GEF domain-containing family member 1B-like
g5304.t1	lcl|KZ288197.1_cds_PBC33739.1_1269	100	362	0	0	1	362	1	362	0	Zinc finger protein
g5302.t1	lcl|KZ288197.1_cds_PBC33739.1_1269	99.11	338	2	1	10	347	358	694	0	C2H2-type Zn-finger protein
g9995.t1	lcl|KZ288199.1_cds_PBC33641.1_1373	100	501	0	0	1	501	1	501	0	Serine/threonine protein kinase
g9994.t1	lcl|KZ288199.1_cds_PBC33641.1_1373	99.06	636	5	1	1	636	598	1232	0	Mitogen-activated protein kinase kinase kinase 15
g9993.t1	lcl|KZ288199.1_cds_PBC33642.1_1374	99.73	377	1	0	1	377	78	454	0	hypothetical protein
g9992.t1	lcl|KZ288199.1_cds_PBC33642.1_1374	99.37	954	6	0	1	954	468	1421	0	dynein beta chain, ciliary-like
g9991.t1	lcl|KZ288199.1_cds_PBC33642.1_1374	97.01	1370	27	2	1	1370	1443	2798	0	dynein beta chain, ciliary-like
g9990.t1	lcl|KZ288199.1_cds_PBC33642.1_1374	98.28	1223	1	1	1	1223	2811	4013	0	Dyneins, heavy chain
g9989.t1	lcl|KZ288199.1_cds_PBC33642.1_1374	96.78	497	1	2	1	482	4008	4504	0	hypothetical protein
g793.t1	lcl|KZ288203.1_cds_PBC33388.1_1583	100	182	0	0	1	182	1	182	7e-107	Tyrosine kinase negative regulator CBL
g791.t1	lcl|KZ288203.1_cds_PBC33388.1_1583	100	268	0	0	31	298	184	451	8e-166	E3 ubiquitin-protein ligase CBL-B-like
g778.t1	lcl|KZ288203.1_cds_PBC33404.1_1599	99.91	1064	1	0	827	1890	1	1064	0	cadherin-related tumor suppressor
g780.t1	lcl|KZ288203.1_cds_PBC33404.1_1599	99.88	4063	5	0	7	4069	1059	5121	0	cadherin-related tumor suppressor
g743.t1	lcl|KZ288203.1_cds_PBC33442.1_1637	100	926	0	0	1	926	1	926	0	nucleoporin NUP188 homolog
g744.t1	lcl|KZ288203.1_cds_PBC33442.1_1637	100	314	0	0	1	314	1593	1906	0	hypothetical protein
g720.t1	lcl|KZ288203.1_cds_PBC33464.1_1659	100	308	0	0	1	308	304	611	0	rhophilin-2-like
g722.t1	lcl|KZ288203.1_cds_PBC33464.1_1659	99.16	238	2	0	1	238	1499	1736	3e-140	Predicted signal transduction protein
g8239.t1	lcl|KZ288204.1_cds_PBC33210.1_1739	98.63	439	6	0	340	778	15	453	0	Histone acetyltransferase MYST4
g8240.t1	lcl|KZ288204.1_cds_PBC33210.1_1739	100	808	0	0	1	808	759	1566	0	Histone acetyltransferase MYST4
g921.t1	lcl|KZ288207.1_cds_PBC33035.1_1965	100	838	0	0	746	1583	1	838	0	conserved hypothetical protein
g922.t1	lcl|KZ288207.1_cds_PBC33035.1_1965	98.43	319	5	0	1	319	876	1194	0	hypothetical protein
g3571.t1	lcl|KZ288215.1_cds_PBC32434.1_2210	100	201	0	0	1	201	1	201	4e-119	Phosphatidylinositol 3-kinase catalytic subunit (p110)
g3569.t1	lcl|KZ288215.1_cds_PBC32434.1_2210	100	842	0	0	1	842	230	1071	0	phosphatidylinositol-4,5-bisphosphate 3-kinase catalytic subunit delta isoform-like
g3523.t1	lcl|KZ288215.1_cds_PBC32481.1_2257	100	205	0	0	1	205	9	213	4e-125	Rho guanine nucleotide exchange factor CDEP
g3522.t1	lcl|KZ288215.1_cds_PBC32481.1_2257	98.37	984	13	1	1250	2233	367	1347	0	conserved hypothetical protein
g3521.t1	lcl|KZ288215.1_cds_PBC32481.1_2257	100	212	0	0	1	212	1615	1826	1e-130	Rho guanine nucleotide exchange factor CDEP
g3501.t1	lcl|KZ288215.1_cds_PBC32501.1_2277	98.39	683	10	1	1350	2031	1	683	0	conserved hypothetical protein
g3500.t1	lcl|KZ288215.1_cds_PBC32501.1_2277	98.69	536	7	0	1	536	683	1218	0	hypothetical protein
g3485.t1	lcl|KZ288215.1_cds_PBC32516.1_2292	99.28	276	2	0	1	276	1	276	2e-163	Multidrug resistance-associated protein/mitoxantrone resistance protein, ABC superfamily
g3486.t1	lcl|KZ288215.1_cds_PBC32516.1_2292	99.82	1082	2	0	1	1082	340	1421	0	multidrug resistance-associated protein lethal(2)03659-like
g3458.t1	lcl|KZ288215.1_cds_PBC32544.1_2320	99.75	399	1	0	41	439	558	956	0	Chitinase
g3459.t1	lcl|KZ288215.1_cds_PBC32544.1_2320	96.97	1550	4	2	1	1507	1041	2590	0	chitinase
g1711.t1	lcl|KZ288219.1_cds_PBC32242.1_2682	100	261	0	0	1	261	1	261	2e-152	hypothetical protein
g1712.t1	lcl|KZ288219.1_cds_PBC32242.1_2682	99.89	2757	3	0	2	2758	271	3027	0	teneurin-3-like isoform 1
g1789.t1	lcl|KZ288219.1_cds_PBC32313.1_2753	99.6	496	2	0	3	498	1	496	0	conserved hypothetical protein
g1787.t1	lcl|KZ288219.1_cds_PBC32313.1_2753	99.57	461	2	0	28	488	556	1016	0	Chromatin assembly factor-I
g1800.t1	lcl|KZ288219.1_cds_PBC32324.1_2764	100	207	0	0	1	207	1	207	4e-124	Chitinase
g1801.t1	lcl|KZ288219.1_cds_PBC32324.1_2764	99.32	585	4	0	42	626	457	1041	0	dihydrolipoyllysine-residue acetyltransferase component of pyruvate dehydrogenase complex, mitochondrial-like
g1809.t1	lcl|KZ288219.1_cds_PBC32332.1_2772	99.28	278	2	0	1	278	1	278	2e-162	fatty acyl-CoA reductase 1-like
g1808.t1	lcl|KZ288219.1_cds_PBC32332.1_2772	99.17	242	1	1	43	283	278	519	3e-132	Neural cell adhesion molecule L1
g10452.t1	lcl|KZ288222.1_cds_PBC32049.1_2903	100	303	0	0	1	303	42	344	2e-175	RNA-binding protein required for 60S ribosomal subunit biogenesis
g10446.t1	lcl|KZ288222.1_cds_PBC32049.1_2903	100	1108	0	0	31	1138	345	1452	0	conserved hypothetical protein
g10450.t1	lcl|KZ288222.1_cds_PBC32053.1_2907	95.95	321	2	1	1738	2047	1	321	0	Rootletin
g10451.t1	lcl|KZ288222.1_cds_PBC32053.1_2907	99.84	1846	3	0	1	1846	903	2748	0	conserved hypothetical protein
g10496.t1	lcl|KZ288222.1_cds_PBC32104.1_2958	98.98	586	6	0	1	586	279	864	0	WD40 repeat protein
g10497.t1	lcl|KZ288222.1_cds_PBC32104.1_2958	99.87	763	0	1	1	763	1177	1938	0	conserved hypothetical protein
g6361.t1	lcl|KZ288226.1_cds_PBC31873.1_3088	99.02	510	5	0	1	510	1	510	0	Synaptic vesicle transporter SV2 (major facilitator superfamily)
g6362.t1	lcl|KZ288226.1_cds_PBC31873.1_3088	100	760	0	0	3	762	506	1265	0	synaptic vesicle glycoprotein 2B-like
g1327.t1	lcl|KZ288227.1_cds_PBC31849.1_3251	100	468	0	0	1	468	131	598	0	segmentation protein cap'n'collar-like
g1325.t1	lcl|KZ288227.1_cds_PBC31849.1_3251	99.76	414	1	0	11	424	600	1013	0	bZIP transcription factor NRF1
g4333.t1	lcl|KZ288229.1_cds_PBC31664.1_3278	95.12	1579	6	3	1	1552	1	1535	0	Neural cell adhesion molecule L1
g4333.t1	lcl|KZ288229.1_cds_PBC31664.1_3278	99.16	1072	5	1	1667	2734	1826	2897	0	Neural cell adhesion molecule L1
g4334.t1	lcl|KZ288229.1_cds_PBC31664.1_3278	98.76	2743	5	3	1	2721	2909	5644	0	conserved hypothetical protein
g5161.t1	lcl|KZ288231.1_cds_PBC31565.1_3437	98.88	358	4	0	1	358	24	381	0	CCAAT/enhancer-binding protein
g5162.t1	lcl|KZ288231.1_cds_PBC31565.1_3437	97.45	196	4	1	7	202	438	632	2e-111	hypothetical protein
g6067.t1	lcl|KZ288232.1_cds_PBC31468.1_3466	99.55	888	4	0	1	888	1	888	0	conserved hypothetical protein
g6066.t1	lcl|KZ288232.1_cds_PBC31468.1_3466	100	240	0	0	1	240	1412	1651	7e-144	Signaling protein SWIFT and related BRCT domain proteins
g3620.t1	lcl|KZ288234.1_cds_PBC31436.1_3567	100	389	0	0	1	389	1	389	0	tubulin epsilon chain
g3624.t1	lcl|KZ288234.1_cds_PBC31436.1_3567	100	311	0	0	18	328	428	738	0	RNA-binding protein orb2-like
g352.t1	lcl|KZ288238.1_cds_PBC31352.1_3641	99.66	297	1	0	1	297	1	297	3e-179	glucose dehydrogenase
g351.t1	lcl|KZ288238.1_cds_PBC31352.1_3641	99.69	325	1	0	1	325	360	684	0	Glucose dehydrogenase/choline dehydrogenase/mandelonitrile lyase (GMC oxidoreductase family)
g10312.t1	lcl|KZ288239.1_cds_PBC31296.1_3666	99.91	1053	1	0	1	1053	148	1200	0	DNA polymerase theta-like
g10313.t1	lcl|KZ288239.1_cds_PBC31296.1_3666	100	623	0	0	1	623	1511	2133	0	hypothetical protein
g3137.t1	lcl|KZ288241.1_cds_PBC31283.1_3730	99.83	582	1	0	1	582	1	582	0	conserved hypothetical protein
g3138.t1	lcl|KZ288241.1_cds_PBC31283.1_3730	100	388	0	0	1	388	1335	1722	0	hypothetical protein
g9500.t1	lcl|KZ288242.1_cds_PBC31241.1_3746	97.46	354	1	1	1	354	476	821	0	conserved hypothetical protein
g9498.t1	lcl|KZ288242.1_cds_PBC31241.1_3746	99.16	239	2	0	158	396	1331	1569	4e-139	Trypsin
g9497.t1	lcl|KZ288242.1_cds_PBC31241.1_3746	100	223	0	0	1	223	1578	1800	2e-132	trypsin-1-like
g8420.t1	lcl|KZ288248.1_cds_PBC31159.1_3859	98.39	249	4	0	1	249	1	249	1e-143	Cofactor required for Sp1 transcriptional activation, subunit 3
g8419.t1	lcl|KZ288248.1_cds_PBC31159.1_3859	99.83	1187	2	0	1	1187	317	1503	0	conserved hypothetical protein
g3192.t1	lcl|KZ288250.1_cds_PBC31064.1_3902	99.86	700	1	0	47	746	265	964	0	Ral guanine nucleotide dissociation stimulator-like
g3191.t1	lcl|KZ288250.1_cds_PBC31064.1_3902	100	229	0	0	1	229	1044	1272	3e-134	hypothetical protein
g3189.t1	lcl|KZ288250.1_cds_PBC31064.1_3902	99.33	297	2	0	1	297	1519	1815	3e-174	cAMP-regulated guanine nucleotide exchange factor
g3196.t1	lcl|KZ288250.1_cds_PBC31068.1_3906	100	323	0	0	1	323	2256	2578	0	Dyneins, heavy chain
g3195.t1	lcl|KZ288250.1_cds_PBC31068.1_3906	97.17	1129	4	2	11	1133	2641	3747	0	Dyneins, heavy chain
g995.t1	lcl|KZ288252.1_cds_PBC31026.1_3953	100	302	0	0	1	302	1	302	0	sodium/potassium/calcium exchanger Nckx30C-like
g993.t1	lcl|KZ288252.1_cds_PBC31026.1_3953	97.81	228	2	1	4	231	484	708	4e-115	K+-dependent Ca2+/Na+ exchanger NCKX1 and related proteins
g201.t1	lcl|KZ288254.1_cds_PBC30774.1_4151	99.66	882	3	0	9	890	19	900	0	n-alpha-acetyltransferase 25, NatB auxiliary subunit
g202.t1	lcl|KZ288254.1_cds_PBC30774.1_4151	100	420	0	0	1	420	1209	1628	0	hypothetical protein
g5658.t1	lcl|KZ288256.1_cds_PBC30536.1_4363	97.51	201	5	0	1	201	1	201	1e-116	hypothetical protein
g5661.t1	lcl|KZ288256.1_cds_PBC30536.1_4363	99.92	1259	1	0	1	1259	561	1819	0	Sperm flagellar protein
g4041.t1	lcl|KZ288259.1_cds_PBC30502.1_4514	99.28	5166	14	1	358	5500	498	5663	0	conserved hypothetical protein
g4041.t1	lcl|KZ288259.1_cds_PBC30502.1_4514	99.79	954	2	0	6206	7159	5962	6915	0	conserved hypothetical protein
g4044.t1	lcl|KZ288259.1_cds_PBC30502.1_4514	99.35	459	3	0	1	459	8699	9157	0	hypothetical protein
g4039.t1	lcl|KZ288259.1_cds_PBC30505.1_4517	98.87	444	2	1	723	1163	1	444	0	SEC14 domain and spectrin repeat-containing protein 1-like
g4038.t1	lcl|KZ288259.1_cds_PBC30505.1_4517	97.43	1168	30	0	129	1296	812	1979	0	Neural cell adhesion molecule L1
g4037.t1	lcl|KZ288259.1_cds_PBC30505.1_4517	99.37	1118	7	0	568	1685	2614	3731	0	SEC14 domain and spectrin repeat-containing protein 1
g4036.t1	lcl|KZ288259.1_cds_PBC30505.1_4517	99.6	248	1	0	40	287	3805	4052	2e-144	hypothetical protein
g4035.t1	lcl|KZ288259.1_cds_PBC30505.1_4517	100	229	0	0	1	229	4058	4286	7e-135	hypothetical protein
g5201.t1	lcl|KZ288262.1_cds_PBC30382.1_4600	97.04	203	4	1	107	307	9	211	7e-111	conserved hypothetical protein
g5200.t1	lcl|KZ288262.1_cds_PBC30382.1_4600	100	584	0	0	1	584	276	859	0	conserved hypothetical protein
g5233.t1	lcl|KZ288262.1_cds_PBC30409.1_4627	100	268	0	0	1	268	1	268	8e-158	Thyroid hormone receptor-associated protein complex, subunit TRAP230
g5232.t1	lcl|KZ288262.1_cds_PBC30409.1_4627	99.72	720	2	0	7	726	269	988	0	conserved hypothetical protein
g5238.t1	lcl|KZ288262.1_cds_PBC30413.1_4631	100	525	0	0	264	788	22	546	0	conserved hypothetical protein
g5239.t1	lcl|KZ288262.1_cds_PBC30413.1_4631	100	190	0	0	14	203	546	735	3e-101	hypothetical protein
g6853.t1	lcl|KZ288266.1_cds_PBC30124.1_4718	98.85	262	2	1	1	262	31	291	2e-154	hypothetical protein
g6854.t1	lcl|KZ288266.1_cds_PBC30124.1_4718	100	318	0	0	1	318	291	608	0	conserved hypothetical protein
g6839.t1	lcl|KZ288266.1_cds_PBC30141.1_4735	100	391	0	0	1	391	1	391	0	hypothetical protein
g6838.t1	lcl|KZ288266.1_cds_PBC30141.1_4735	100	399	0	0	1	399	1699	2097	0	conserved hypothetical protein
g6797.t1	lcl|KZ288266.1_cds_PBC30185.1_4779	99.53	211	1	0	1	211	1	211	4e-125	Serine/threonine protein kinase
g6795.t1	lcl|KZ288266.1_cds_PBC30185.1_4779	100	394	0	0	1	394	215	608	0	putative protein kinase C delta type homolog
g5148.t1	lcl|KZ288269.1_cds_PBC29872.1_4948	99.4	1836	11	0	1	1836	1	1836	0	multidrug resistance-associated protein 7-like
g5149.t1	lcl|KZ288269.1_cds_PBC29872.1_4948	99.35	617	0	2	1	613	1936	2552	0	hypothetical protein
g9810.t1	lcl|KZ288271.1_cds_PBC29794.1_5184	99.46	367	2	0	4	370	168	534	0	putative mitochondrial inner membrane protein-like
g9808.t1	lcl|KZ288271.1_cds_PBC29794.1_5184	100	254	0	0	1	254	536	789	7e-152	Mitochondrial inner membrane protein (mitofilin)
g9439.t1	lcl|KZ288277.1_cds_PBC29708.1_5276	99.86	1438	2	0	1	1438	86	1523	0	RING finger protein nhl-1-like
g9438.t1	lcl|KZ288277.1_cds_PBC29708.1_5276	100	350	0	0	1	350	1533	1882	0	hypothetical protein
g455.t1	lcl|KZ288278.1_cds_PBC29704.1_5289	99.83	596	1	0	225	820	1	596	0	conserved hypothetical protein
g456.t1	lcl|KZ288278.1_cds_PBC29704.1_5289	100	387	0	0	7	393	597	983	0	hypothetical protein
g6694.t1	lcl|KZ288280.1_cds_PBC29666.1_5375	99.49	590	3	0	428	1017	1	590	0	hypothetical protein
g6695.t1	lcl|KZ288280.1_cds_PBC29666.1_5375	97.63	1688	6	2	2700	4387	1402	3055	0	conserved hypothetical protein
g9008.t1	lcl|KZ288285.1_cds_PBC29457.1_5506	99.71	681	2	0	1	681	1	681	0	Nucleolar pre-ribosomal-associated protein
g9007.t1	lcl|KZ288285.1_cds_PBC29457.1_5506	100	505	0	0	1	505	1390	1894	0	Uncharacterized conserved protein
g9025.t1	lcl|KZ288285.1_cds_PBC29472.1_5521	100	180	0	0	1	180	1	180	1e-109	Transcription initiation factor TFIIIB, Brf1 subunit
g9023.t1	lcl|KZ288285.1_cds_PBC29472.1_5521	99.78	449	1	0	1	449	213	661	0	transcription factor IIIB 90 kDa subunit-like isoform 2
g10162.t1	lcl|KZ288287.1_cds_PBC29377.1_5568	99.6	250	1	0	1	250	160	409	3e-148	conserved hypothetical protein
g10161.t1	lcl|KZ288287.1_cds_PBC29377.1_5568	96.99	863	2	1	1	863	459	1297	0	glutamate decarboxylase 1 isoform 1
g10156.t1	lcl|KZ288287.1_cds_PBC29381.1_5572	96.7	182	6	0	1	182	215	396	8e-105	hypothetical protein
g10157.t1	lcl|KZ288287.1_cds_PBC29381.1_5572	99.82	544	1	0	1	544	918	1461	0	atrial natriuretic peptide receptor 1-like
g10132.t1	lcl|KZ288287.1_cds_PBC29408.1_5599	97.83	230	5	0	1	230	97	326	1e-132	trypsin-1-like
g10131.t1	lcl|KZ288287.1_cds_PBC29408.1_5599	100	184	0	0	61	244	413	596	2e-105	Trypsin
g8685.t1	lcl|KZ288288.1_cds_PBC29360.1_5692	99.66	294	1	0	941	1234	44	337	2e-174	conserved hypothetical protein
g8685.t1	lcl|KZ288288.1_cds_PBC29360.1_5692	97.74	310	7	0	1450	1759	329	638	4e-167	conserved hypothetical protein
g8684.t1	lcl|KZ288288.1_cds_PBC29360.1_5692	99.81	530	1	0	579	1108	714	1243	0	Myosin-XV
g8500.t1	lcl|KZ288289.1_cds_PBC29242.1_5696	97.05	305	9	0	5	309	1	305	4e-171	conserved hypothetical protein
g8499.t1	lcl|KZ288289.1_cds_PBC29242.1_5696	100	179	0	0	1	179	1028	1206	6e-108	hypothetical protein
g1052.t1	lcl|KZ288290.1_cds_PBC29240.1_5764	98.54	205	1	1	4	208	79	281	7e-115	Dystrophin-like protein
g1053.t1	lcl|KZ288290.1_cds_PBC29240.1_5764	100	716	0	0	112	827	280	995	0	Dystrophin, isoforms A/C/F/G/H
g4430.t1	lcl|KZ288292.1_cds_PBC29091.1_5825	99.34	303	2	0	1	303	1	303	3e-180	DEAD box containing helicases
g4427.t1	lcl|KZ288292.1_cds_PBC29091.1_5825	100	1141	0	0	1	1141	302	1442	0	intron-binding protein aquarius
g4403.t1	lcl|KZ288292.1_cds_PBC29113.1_5847	100	832	0	0	1	832	1	832	0	conserved hypothetical protein
g4402.t1	lcl|KZ288292.1_cds_PBC29113.1_5847	95.48	376	1	1	1	360	943	1318	0	hypothetical protein
g1394.t1	lcl|KZ288293.1_cds_PBC29034.1_5982	100	214	0	0	244	457	498	711	1e-121	hypothetical protein
g1393.t1	lcl|KZ288293.1_cds_PBC29034.1_5982	99.38	322	2	0	8	329	774	1095	0	hypothetical protein
g1389.t1	lcl|KZ288293.1_cds_PBC29034.1_5982	99	600	6	0	1	600	2448	3047	0	Cytoplasmic dynein
g1388.t1	lcl|KZ288293.1_cds_PBC29034.1_5982	97.35	226	6	0	1	226	3462	3687	2e-132	hypothetical protein
g3082.t1	lcl|KZ288296.1_cds_PBC28935.1_6053	100	456	0	0	1	456	517	972	0	adenylate cyclase type 9-like
g3083.t1	lcl|KZ288296.1_cds_PBC28935.1_6053	100	231	0	0	1	231	1261	1491	6e-137	Adenylyl cyclase
g8140.t1	lcl|KZ288303.1_cds_PBC28806.1_6186	98.51	269	4	0	9	277	3	271	4e-155	conserved hypothetical protein
g8141.t1	lcl|KZ288303.1_cds_PBC28806.1_6186	99.56	455	2	0	31	485	430	884	0	15-hydroxyprostaglandin dehydrogenase [NAD+]
g4365.t1	lcl|KZ288305.1_cds_PBC28786.1_6217	100	548	0	0	1	548	1	548	0	RNA polymerase III transcription factor TFIIIC
g4364.t1	lcl|KZ288305.1_cds_PBC28786.1_6217	99.9	997	1	0	1	997	783	1779	0	general transcription factor 3C polypeptide 3-like
g8606.t1	lcl|KZ288308.1_cds_PBC28702.1_6258	98.75	399	5	0	1	399	1	399	0	conserved hypothetical protein
g8605.t1	lcl|KZ288308.1_cds_PBC28702.1_6258	100	343	0	0	1	343	497	839	0	Uncharacterized conserved protein
g1937.t1	lcl|KZ288311.1_cds_PBC28510.1_6500	100	214	0	0	1	214	1	214	1e-122	hypothetical protein
g1936.t1	lcl|KZ288311.1_cds_PBC28510.1_6500	99.68	310	1	0	1	310	289	598	0	conserved hypothetical protein
g1947.t1	lcl|KZ288311.1_cds_PBC28521.1_6511	99.1	554	4	1	1	554	1	553	0	conserved hypothetical protein
g1946.t1	lcl|KZ288311.1_cds_PBC28521.1_6511	100	227	0	0	1	227	608	834	6e-128	hypothetical protein
g1968.t1	lcl|KZ288311.1_cds_PBC28544.1_6534	99.91	1155	1	0	1	1155	184	1338	0	conserved hypothetical protein
g1967.t1	lcl|KZ288311.1_cds_PBC28544.1_6534	99.32	440	2	1	25	464	1338	1776	0	Transcription factor (contains Zn finger)
g3733.t1	lcl|KZ288315.1_cds_PBC28328.1_6676	100	201	0	0	1	201	1	201	3e-124	LIM domain kinase 1
g3734.t1	lcl|KZ288315.1_cds_PBC28328.1_6676	99.58	956	4	0	1	956	203	1158	0	LIM domain kinase 1
g4867.t1	lcl|KZ288322.1_cds_PBC28175.1_6815	99.52	208	1	0	1	208	1	208	3e-121	Monooxygenase involved in coenzyme Q (ubiquinone) biosynthesis
g4869.t1	lcl|KZ288322.1_cds_PBC28175.1_6815	100	255	0	0	1	255	222	476	1e-149	ubiquinone biosynthesis monooxygenase COQ6-like
g4901.t1	lcl|KZ288322.1_cds_PBC28204.1_6844	100	230	0	0	1	230	1	230	4e-137	Mitochondrial thymidine kinase 2/deoxyguanosine kinase
g4903.t1	lcl|KZ288322.1_cds_PBC28204.1_6844	99.71	343	1	0	23	365	228	570	0	conserved hypothetical protein
g4926.t1	lcl|KZ288322.1_cds_PBC28225.1_6865	100	367	0	0	7	373	132	498	0	Homeobox protein AKR
g4925.t1	lcl|KZ288322.1_cds_PBC28225.1_6865	100	237	0	0	1	237	577	813	4e-144	hypothetical protein
g2003.t1	lcl|KZ288323.1_cds_PBC28117.1_6893	97.4	231	6	0	691	921	1	231	2e-136	conserved hypothetical protein
g2002.t1	lcl|KZ288323.1_cds_PBC28117.1_6893	100	837	0	0	6	842	225	1061	0	conserved hypothetical protein
g2360.t1	lcl|KZ288324.1_cds_PBC28065.1_6899	95.39	802	0	1	3	804	1	765	0	odorant receptor 58
g2361.t1	lcl|KZ288324.1_cds_PBC28065.1_6899	100	293	0	0	1	293	827	1119	3e-173	conserved hypothetical protein
g10353.t1	lcl|KZ288325.1_cds_PBC28008.1_6953	99.8	511	1	0	130	640	1	511	0	conserved hypothetical protein
g10354.t1	lcl|KZ288325.1_cds_PBC28008.1_6953	99.06	213	2	0	88	300	512	724	3e-118	conserved hypothetical protein
g10361.t1	lcl|KZ288325.1_cds_PBC28017.1_6962	99.7	336	1	0	2817	3152	165	500	0	Myosin class II heavy chain
g10360.t1	lcl|KZ288325.1_cds_PBC28017.1_6962	98.88	357	4	0	572	928	500	856	0	conserved hypothetical protein
g10373.t1	lcl|KZ288325.1_cds_PBC28032.1_6977	99.81	529	1	0	3	531	1	529	0	DNA polymerase zeta, catalytic subunit
g10374.t1	lcl|KZ288325.1_cds_PBC28032.1_6977	100	428	0	0	1335	1762	2689	3116	0	DNA polymerase zeta catalytic subunit-like
g10389.t1	lcl|KZ288325.1_cds_PBC28045.1_6990	98.8	250	3	0	1	250	1	250	4e-148	hypothetical protein
g10387.t1	lcl|KZ288325.1_cds_PBC28045.1_6990	95.24	336	14	1	36	369	283	618	0	slit homolog 3 protein-like
g7236.t1	lcl|KZ288331.1_cds_PBC27907.1_7091	100	196	0	0	1	196	1	196	1e-114	circadian clock-controlled protein-like isoform 1
g7238.t1	lcl|KZ288331.1_cds_PBC27907.1_7091	98.34	181	3	0	23	203	195	375	7e-107	hypothetical protein
g1023.t1	lcl|KZ288338.1_cds_PBC27815.1_7167	100	1165	0	0	1	1165	88	1252	0	endoribonuclease Dicer-like
g1022.t1	lcl|KZ288338.1_cds_PBC27815.1_7167	100	331	0	0	1	331	1265	1595	0	dsRNA-specific nuclease Dicer and related ribonucleases
g6253.t1	lcl|KZ288344.1_cds_PBC27693.1_7309	99.09	219	2	0	125	343	529	747	1e-126	protein sickie-like
g6251.t1	lcl|KZ288344.1_cds_PBC27693.1_7309	98.14	1130	1	2	115	1224	795	1924	0	conserved hypothetical protein
g7296.t1	lcl|KZ288345.1_cds_PBC27636.1_7382	100	242	0	0	1	242	1	242	4e-135	Reticulon-4
g7297.t1	lcl|KZ288345.1_cds_PBC27636.1_7382	100	202	0	0	44	245	244	445	7e-119	Reticulon-1
g6960.t1	lcl|KZ288349.1_cds_PBC27429.1_7598	99.54	216	1	0	1	216	1183	1398	1e-124	hypothetical protein
g6960.t1	lcl|KZ288349.1_cds_PBC27429.1_7598	100	257	0	0	217	473	1891	2147	7e-156	hypothetical protein
g6959.t1	lcl|KZ288349.1_cds_PBC27429.1_7598	97.57	865	3	1	1	847	3265	4129	0	Dynein beta chain, ciliary
g8828.t1	lcl|KZ288357.1_cds_PBC27103.1_7845	100	199	0	0	1	199	1	199	9e-113	hypothetical protein
g8829.t1	lcl|KZ288357.1_cds_PBC27103.1_7845	100	365	0	0	305	669	206	570	0	conserved hypothetical protein
g8847.t1	lcl|KZ288357.1_cds_PBC27123.1_7865	100	200	0	0	119	318	158	357	2e-115	protein unc-80 homolog
g8846.t1	lcl|KZ288357.1_cds_PBC27123.1_7865	96.3	2597	11	4	357	2868	807	3403	0	protein unc-80 homolog
g8874.t1	lcl|KZ288357.1_cds_PBC27153.1_7895	100	304	0	0	10	313	5	308	0	hypothetical protein
g8873.t1	lcl|KZ288357.1_cds_PBC27153.1_7895	99.89	1876	2	0	1	1876	398	2273	0	DNA-directed RNA polymerase II subunit RPB2-like
g670.t1	lcl|KZ288364.1_cds_PBC26895.1_8121	99.65	287	1	0	1	287	1	287	8e-179	palmitoyltransferase ZDHHC3-like
g668.t1	lcl|KZ288364.1_cds_PBC26895.1_8121	99.43	530	3	0	8	537	286	815	0	conserved hypothetical protein
g5849.t1	lcl|KZ288372.1_cds_PBC26724.1_8267	100	190	0	0	1	190	1	190	8e-113	Amino acid transporters
g5850.t1	lcl|KZ288372.1_cds_PBC26724.1_8267	97.97	295	1	1	13	307	191	480	1e-164	proton-coupled amino acid transporter 4-like
g3036.t1	lcl|KZ288376.1_cds_PBC26668.1_8336	96.17	235	1	1	237	471	1	227	2e-131	inositol polyphosphate 1-phosphatase
g3034.t1	lcl|KZ288376.1_cds_PBC26668.1_8336	100	291	0	0	5	295	229	519	2e-171	pancreatic triacylglycerol lipase-like
g8023.t1	lcl|KZ288377.1_cds_PBC26642.1_8345	100	240	0	0	1	240	1	240	4e-138	hypothetical protein
g8022.t1	lcl|KZ288377.1_cds_PBC26642.1_8345	100	925	0	0	1	925	275	1199	0	F-box/LRR-repeat protein
g8021.t1	lcl|KZ288377.1_cds_PBC26643.1_8346	100	245	0	0	1	245	1	245	1e-145	histone-lysine N-methyltransferase setd3-like
g8019.t1	lcl|KZ288377.1_cds_PBC26643.1_8346	100	211	0	0	1	211	258	468	3e-124	N-methyltransferase
g2996.t1	lcl|KZ288377.1_cds_PBC26654.1_8357	98.32	357	6	0	1	357	1	357	0	hypothetical protein
g2997.t1	lcl|KZ288377.1_cds_PBC26654.1_8357	99.59	487	2	0	1	487	405	891	0	conserved hypothetical protein
g2.t1	lcl|KZ288380.1_cds_PBC26524.1_8458	100	489	0	0	1	489	1	489	0	conserved hypothetical protein
g3.t1	lcl|KZ288380.1_cds_PBC26524.1_8458	100	179	0	0	1	179	1088	1266	1e-105	hypothetical protein
g10203.t1	lcl|KZ288383.1_cds_PBC26503.1_8501	95.82	263	11	0	1	263	1	263	5e-133	hypothetical protein
g10205.t1	lcl|KZ288383.1_cds_PBC26503.1_8501	98.96	575	5	1	1	575	255	828	0	MYCBP-associated protein-like
g443.t1	lcl|KZ288386.1_cds_PBC26459.1_8515	100	191	0	0	1	191	1	191	8e-109	Mitogen-activated protein kinase kinase (MAP2K)
g441.t1	lcl|KZ288386.1_cds_PBC26459.1_8515	100	209	0	0	1	209	206	414	4e-124	dual specificity mitogen-activated protein kinase kinase 2-like
g9194.t1	lcl|KZ288391.1_cds_PBC26352.1_8618	100	198	0	0	177	374	53	250	6e-118	hypothetical protein
g9196.t1	lcl|KZ288391.1_cds_PBC26352.1_8618	99.74	1146	3	0	58	1203	331	1476	0	conserved hypothetical protein
g7008.t1	lcl|KZ288409.1_cds_PBC26110.1_8897	97.85	233	5	0	1	233	448	680	1e-114	hypothetical protein
g7009.t1	lcl|KZ288409.1_cds_PBC26110.1_8897	100	314	0	0	1	314	753	1066	0	MICAL-like protein
g5562.t1	lcl|KZ288416.1_cds_PBC26043.1_8954	100	488	0	0	1	488	1	488	0	DNA-dependent protein kinase catalytic subunit
g5562.t1	lcl|KZ288416.1_cds_PBC26043.1_8954	99.53	214	1	0	487	700	1217	1430	2e-121	DNA-dependent protein kinase catalytic subunit
g5563.t1	lcl|KZ288416.1_cds_PBC26043.1_8954	100	363	0	0	1	363	3475	3837	0	DNA-dependent protein kinase
g9305.t1	lcl|KZ288418.1_cds_PBC26011.1_8981	100	1371	0	0	218	1588	1	1371	0	pyridoxine/pyridoxamine 5'-phosphate oxidase-like
g9307.t1	lcl|KZ288418.1_cds_PBC26011.1_8981	99.86	725	1	0	126	850	1371	2095	0	Dihydroorotase and related enzymes
g8068.t1	lcl|KZ288425.1_cds_PBC25935.1_9062	99.55	442	2	0	5	446	108	549	0	conserved hypothetical protein
g8072.t1	lcl|KZ288425.1_cds_PBC25935.1_9062	100	219	0	0	1	219	549	767	4e-129	hypothetical protein
g4386.t1	lcl|KZ288428.1_cds_PBC25851.1_9142	97.51	882	19	1	10	891	4	882	0	sodium/potassium-transporting ATPase subunit alpha-like
g4387.t1	lcl|KZ288428.1_cds_PBC25851.1_9142	100	172	0	0	1	172	864	1035	3e-104	Na+/K+ ATPase, alpha subunit
g9252.t1	lcl|KZ288436.1_cds_PBC25763.1_9233	99.38	646	4	0	1	646	1	646	0	conserved hypothetical protein
g9251.t1	lcl|KZ288436.1_cds_PBC25763.1_9233	100	224	0	0	1	224	1	224	7e-132	farnesyl pyrophosphate synthase-like
g7985.t1	lcl|KZ288444.1_cds_PBC25663.1_9311	100	278	0	0	1	278	1	278	5e-165	hypothetical protein
g7986.t1	lcl|KZ288444.1_cds_PBC25663.1_9311	100	637	0	0	1	637	652	1288	0	conserved hypothetical protein
g5614.t1	lcl|KZ288445.1_cds_PBC25657.1_9363	99.9	1028	1	0	329	1356	1	1028	0	conserved hypothetical protein
g5613.t1	lcl|KZ288445.1_cds_PBC25657.1_9363	100	1057	0	0	1	1057	1237	2293	0	conserved hypothetical protein
g2049.t1	lcl|KZ288453.1_cds_PBC25537.1_9458	98.31	354	6	0	1	354	36	389	0	SWAP mRNA splicing regulator
g2048.t1	lcl|KZ288453.1_cds_PBC25537.1_9458	100	461	0	0	1	461	653	1113	0	conserved hypothetical protein
g2732.t1	lcl|KZ288455.1_cds_PBC25513.1_9471	99.73	736	2	0	1	736	1	736	0	conserved hypothetical protein
g2731.t1	lcl|KZ288455.1_cds_PBC25513.1_9471	100	406	0	0	1	406	842	1247	0	3'-5' exonuclease
g2720.t1	lcl|KZ288455.1_cds_PBC25527.1_9485	100	277	0	0	214	490	1	277	2e-169	conserved hypothetical protein
g2719.t1	lcl|KZ288455.1_cds_PBC25527.1_9485	97.66	384	5	2	1	384	680	1059	0	inositol oxygenase-like
g3601.t1	lcl|KZ288462.1_cds_PBC25459.1_9524	99.48	382	2	0	1	382	1	382	0	hypothetical protein
g3602.t1	lcl|KZ288462.1_cds_PBC25459.1_9524	99.9	1972	2	0	95	2066	381	2352	0	conserved hypothetical protein
g2827.t1	lcl|KZ288470.1_cds_PBC25337.1_9650	99.57	231	1	0	1	231	1	231	6e-140	lactosylceramide 4-alpha-galactosyltransferase-like
g2828.t1	lcl|KZ288470.1_cds_PBC25337.1_9650	100	486	0	0	1	486	236	721	0	splicing factor, arginine/serine-rich 7-like
g8234.t1	lcl|KZ288486.1_cds_PBC25234.1_9758	100	775	0	0	1	775	1	775	0	testis-expressed sequence 2 protein-like
g8235.t1	lcl|KZ288486.1_cds_PBC25234.1_9758	100	234	0	0	1	234	945	1178	8e-138	Uncharacterized conserved protein TEX2, contains PH domain
g2033.t1	lcl|KZ288498.1_cds_PBC25173.1_9823	100	405	0	0	1	405	1	405	0	Predicted bromodomain transcription factor
g2032.t1	lcl|KZ288498.1_cds_PBC25173.1_9823	100	452	0	0	1	452	494	945	0	conserved hypothetical protein
g2779.t1	lcl|KZ288511.1_cds_PBC25114.1_9879	100	664	0	0	1	664	1	664	0	DNA/RNA helicase MER3/SLH1, DEAD-box superfamily
g2778.t1	lcl|KZ288511.1_cds_PBC25114.1_9879	100	773	0	0	1	773	1348	2120	0	Activating signal cointegrator 1 complex subunit
